# Supplementary material for: Histopathological Myocardial Changes and CPV-2 DNA Detection in Young Dogs: A Retrospective Study
Source: Vet Sci. 2026 Jun 30;13(7):643. doi: 10.3390/vetsci13070643 (PMC13417702; doi:10.3390/vetsci13070643)
Supplement: Supplementary file 1 [file vetsci-13-00643-s001.zip]

Archive with 1 entries (1 files):
- vetsci-4345293-supplementary.pdf
